# Supplementary material for: Scalable recombinase-based gene expression cascades
Source: Nat Commun. 2021 May 11;12:2711. doi: 10.1038/s41467-021-22978-4 (PMC8113245; doi:10.1038/s41467-021-22978-4)
Supplement: Supplementary file 4 — Source Data [file 41467_2021_22978_MOESM4_ESM.xlsx]

## Sheet: Fig. 1d
Fig. 1d
	EtOH			GIB			ABA
GIB-Cre	0.05711	0.065746	0.066181	50.5641	49.3359	56.8776	0	0	0
GIB-Cre Y324F	0	0.367647	0	0	0	0	0.271003	0.096993	0
ABA-FlpO	0.873138	0.958969	0.266667	0.961538	1.27675	0.817996	46.5251	56.3174	64.4406
GIB-PhiC31	0.27959	0.497512	0.081235	63.1951	67.7007	63.3136	1.22378	0.332226	1.25523

## Sheet: Fig. 2c
Fig. 2c
Stage	BFP			GFP			mCherry			iRFP720
1	100.258	100.258	99.4832	2.76861	2.70798	2.7484	4.32857	4.76786	4.68214	0.852817	0.818828	0.846637
2	27.7778	27.3902	27.5194	100.943	101.954	97.1034	4.60714	4.61786	4.35	1.61603	1.54496	1.44917
3	10.9044	10.8398	10.814	3.88009	3.48602	3.77905	106.5	91.9286	101.571	1.60058	1.59131	1.5944
4	7.00258	6.44703	6.31783	7.73998	7.20445	7.53789	53.1429	47.3571	47.4643	114.203	91.616	94.1807

## Sheet: Fig. 2d
Fig. 2d
Stages	BFP			GFP			mCherry			iRFP720
1	92.2	93	92.3	0.26	0.11	0.2	3.91	4.54	4.12	0.29	0.14	0.19
2	27.4	27	26.7	91.5	91.6	91.6	3.61	3.74	3.57	1.42	1.12	0.8
3	6.6	6.41	6	3.33	2.71	3.1	95.5	95.4	95.4	0.32	0.68	0.46
4	9.35	6.84	7.13	3.16	2.78	3.49	50.6	49.6	48.9	93.8	93.9	93.4

## Sheet: Fig. 3a
Fig. 3a
CAG vec.	HH-HDV	ΔtRNAGly C55G	20-20	28-28
620	4104	680	8013	2248
669	5557	790	8562	1894

## Sheet: Fig. 3c
Fig 3c
stage	RHOXF2			ASCL1			HBG1			TTN
1	0.733462	1.3169	0.949641	0.214751	0.170856	0.347563	0.307562	0.859985	0.54005	0.021006	0.032009	0.062409
2	0.15449	0.137107	0.101731	1.18839	0.98701	0.824599	0.364668	0.410911	0.296555	0.09724	0.076441	0.094637
3	0.087238	0.096222	0.095644	0.2346	0.200242	0.451475	0.884295	1.1645	0.95121	0.086043	0.05773	0.070039
4	0.126762	0.119293	0.110934	0.159192	0.15559	0.310356	0.314759	0.202304	0.376072	0.98574	0.832515	1.18175

## Sheet: Fig. 3f
Fig. 3f
Stage	APC			MLH1			SMAD4			TP53
1	89.1281	87.707	88.7699	5.26091	3.80864	3.9795	0.85398	0.783096	1.016	0.344898	0.111584	0.608643
2	87.6839	88.6197	89.1512	36.2284	37.4244	37.5311	2.61594	2.2514	1.69446	0.405762	0.213025	0.131873
3	89.0819	88.3771	89.3707	52.2994	53.7303	53.9653	51.4143	49.784	48.7713	0.923108	0.699939	0.699939
4	89.7289	89.001	88.4926	54.307	52.6305	54.3817	63.4544	63.1101	62.462	55.8125	52.4041	55.843

## Sheet: Fig. 4b
Fig. 4b
Stage
1	2	3
0.041841	0	0.980492
0.023819	0	0.924307
0	0	1.0952

## Sheet: Fig. 4d
Fig. 4d
Stage	APC			MLH1			SMAD4
1	64.4458	62.4073	64.4591	4.59675	3.15952	5.38069	0.725018	0.588421	0.882631
2	61.7058	64.8826	64.6444	22.865	19.7767	21.0714	2.31165	0.998214	1.73374
3A	62.1823	60.6865	62.7912	27.5923	26.1314	29.0058	39.5188	41.3155	40.2543
3B	83.0171	79.2843	80.6345	47.8442	45.136	48.3312	85.1739	83.913	84.0286
4	78.9269	80.9919	80.105	46.7276	46.0981	46.3119	88.137	87.5801	88.841

## Sheet: Fig. 4e
Fig. 4e
Stage	Stage 1			Stage 2			Stage 3
1	98.3348	97.8111	98.156	0.85998	1.22987	0.748503	0.805254	0.959004	1.09554
2	21.7871	23.9204	22.9356	77.1052	74.9242	75.887	1.10768	1.1553	1.1774
3A	23.2646	23.2353	22.6065	24.671	25.86	25.5733	52.0643	50.9046	51.8202
3B	10.0102	17.0806	12.593	5.05912	10.7076	6.1652	84.9306	72.2118	81.2418

## Sheet: Fig. 4f
Fig. 4f
Stage
1	2	3A	3B	4B
1.0615	1.03283	0.843121	1.04849	0.222885
0.895485	0.980816	1.15607	1.33592	0.236407
1.04302	0.845779	0.919276	1.03142	0.199879

[truncated: 12 more sheets: Suppl. Fig. 1a, Suppl. Fig. 1b, Suppl. Fig. 1c, Suppl. Fig. 2a, Suppl. Fig. 2b, Suppl. Fig. 2e, Suppl. Fig. 2f, Suppl. Fig. 3b, Suppl. FIg. 4, Suppl. Fig. 5a, Suppl. Fig. 5b, Suppl. Fig. 6]
